# Supplementary material for: Immunomodulation and Protective Effects of Cordyceps militaris Extract Against Candida albicans Infection in Galleria mellonella Larvae
Source: Insects. 2024 Nov 10;15(11):882. doi: 10.3390/insects15110882 (PMC11595007; doi:10.3390/insects15110882)
Supplement: Supplementary file 1 [file insects-15-00882-s001.zip]

Archive with 1 entries (1 files):
- insects-3227599-supplementary.xlsx
