# Supplementary material for: Immunomodulation and Protective Effects of Cordyceps militaris Extract Against Candida albicans Infection in Galleria mellonella Larvae
Source: Insects. 2024 Nov 10;15(11):882. doi: 10.3390/insects15110882 (PMC11595007; doi:10.3390/insects15110882)
Supplement: Supplementary file 1 [file insects-15-00882-s001.zip › insects-3227599-supplementary.xlsx]

## Sheet: Table S1
Table S1. Weight of G. mellonella larvae in toxicity test of C. militaris extract
Weight (mg)
No treatment	Extract 2 mg/larvae	Extract 1 mg/larvae	Extract 0.5 mg/larvae	Extract 0.25 mg/larvae	Extract 0.125 mg/larvae
280	300	280	280	280	280
260	270	260	270	260	260
280	280	300	300	290	280
340	350	350	350	350	350
320	330	320	310	330	320
300	280	300	280	280	290
240	260	250	260	260	250
270	280	280	270	280	270
230	230	240	230	240	240
300	310	320	300	310	320
230	220	230	240	230	240
250	260	270	250	260	260
230	240	220	240	230	220
260	260	270	270	250	260
290	300	290	310	290	290
240	240	260	260	240	260
320	320	320	300	300	300
260	270	280	270	270	280
360	340	360	340	340	350
290	280	270	280	280	270

## Sheet: Table S2
Table S2. Survival of G. mellonella larvae after treatment with C. militaris extract
0 represents "dead" and 1 represents "alive"
Days	No treatment	C. militaris 2 mg/larvae	C. militaris 1 mg/larvae	C. militaris 0.5 mg/larvae	C. militaris 0.25 mg/larvae	C. militaris 0.125 mg/larvae
2		1
2		1
2		1
2						1
3	0
3	0
3		1
3		1
3		1
3		1
3		1
3		1
3		1
3		1
3		1
3		1
3		1
3		1
3			1
3				0
4	0
4		1
4		1
4		1
4		1
4		1
4			1
4			1
4			1
4			1
4			1
4			1
4				0
4					1
4						0
4						0
4						0
5	1
5	1
5			1
5			1
5			1
5			1
5			1
5			1
5			1
5			1
5				1
5						1
6	0
6	0
6	0
6	0
6			1
6			1
6			1
6			1
6				1
6						0
7	0
7	0
7	0
7	0
7	0
7	0
7	0
7	0
7	0
7	0
7				1
7				1
7					1
8				1
8				1
8				1
8				1
8				1
8						0
8						0
8	0
8			0
8				0
8				0
8				0
8				0
8				0
8				0
8				0
8				0
8				0
8					0
8					0
8					0
8					0
8					0
8					0
8					0
8					0
8					0
8					0
8					0
8					0
8					0
8					0
8					0
8					0
8					0
8					0
8						0
8						0
8						0
8						0
8						0
8						0
8						0
8						0
8						0
8						0
8						0
8						0

## Sheet: Table S3
Table S3. Weight of G. mellonella larvae in C. albicans infection
Weight (mg)
No treatment	NaCl 0.85%	C.albican 108 H/t	C.albican 106	C.albican 105	C.albican 104
320	320	320	310	300	320
270	260	260	260	260	260
270	280	290	280	270	270
250	240	260	240	240	240
290	290	280	280	280	290
250	250	260	260	260	250
250	240	250	240	240	250
260	250	270	270	260	260
270	280	270	290	280	290
250	260	270	270	270	270
240	250	250	250	240	250
230	240	250	240	240	230
270	250	260	270	270	260
300	290	290	310	290	300
240	240	230	240	250	230
260	260	250	240	250	260
280	280	270	280	270	280
260	260	250	250	250	260
260	260	280	280	270	270
250	250	250	250	240	240

## Sheet: Table S4
Table S4. Survival of G. mellonella larvae after C. albicans infection
0 represents "dead" and 1 represents "alive"
Hours	No treatment	NaCl 0.85%	C.albicans 106 H/l	C.albicans 106	C.albicans 105	C.albicans 104
24				1
24				1
24				1
24				1
24				1
24				1
24				1
24				1
24				1
24				1
24				1
24				1
24				1
24				1
24				1
24				1
24				1
24				1
48				1
48				1
48		0
48		0
48	0
48			0
72					0
72						0
72		0
72	0
72	0
72	0
96					0
96					0
96						0
96		0
96		0
96		0
96		0
96		0
96	0
96	0
96	0
96	0
96	0
96			0
96			0
96			0
96			0
120					0
120					0
120					0
120					0
120						0
120		0
120		0
120	0
120	0
120			0
120			0
120			0
120			0
144					0
144					0
144						0
144						0
144						0
144						0
144						0
144						0
144						0
144		0
144	0
144	0
144	0
144			0
144			0
144			0
168					0
168					0
168					0
168					0
168					0
168						0
168						0
168						0
168						0
168						0
168						0
168		0
168		0
168		0
168	0
168	0
168
168			0
168					0
168					0
168					0
168					0
168					0
168					0
168						0
168						0
168						0
168						0
168		0
168		0
168		0
168		0
168		0
168		0
168	0
168	0
168	0
168	0
168			0
168			0
168			0
168			0
168			0
168			0

## Sheet: Table S5
Table S5. Weight of G. mellonella larvae used in the infection of C. albicans at 5 × 105 cells/larvae and treated with C. militaris extract at 0.125 and 0.25 mg/larvae
Weight (mg)
No treatment	extract 0.25 mg/larvae	extract 0.125 mg/larvae	C.albicans 5*105 + Cordyceps extract 0.25 mg/larvae	C.albicans 5*105 + Cordyceps extract 0.125 mg/larvae	C.albicans 5*105	0.85% NaCl
280	270	280	280	280	290	250
260	270	270	270	270	260	220
290	300	310	300	290	290	240
260	250	240	260	260	260	270
310	300	300	300	290	290	300
240	250	250	260	240	260	270
280	280	300	290	290	290	270
260	250	260	250	260	260	270
260	280	280	280	260	260	300
220	220	230	240	230	230	260
220	210	210	210	220	220	240
240	230	230	230	230	240	370
220	210	220	210	210	210	240
230	240	230	240	250	240	250
230	230	230	230	230	230	290
210	210	210	220	220	210	240
210	210	220	210	220	200	220
220	230	230	230	230	230	270
220	200	210	220	220	220	280
210	230	230	220	220	220	240

## Sheet: Table S6
Table S6. Survival of of G. mellonella larvae after infection with C. albicans at 5 × 105 cells/larvae and treated with C. militaris extract at 0.125 and 0.25 mg/larvae
0 represents "dead" and 1 represents "alive"
Days	No treatment	extract 0.25 mg/larvae	extract 0.125 mg/larvae	C.albicans 5*105 + Cordyceps extract 0.25 mg/larvae	C.albicans 5*105 + Cordyceps extract 0.125 mg/larvae	C.albicans 5*105	0.85% NaCl
1				1
2			0
2				1
2				1
2				1
2				1
2					1
2						1
2						1
2						1
2						1
2						1
3	0
3	0
3				1
3				1
3				1
3				1
3				1
3				1
3				1
3				1
3				1
3					1
3					1
3					1
3						1
3						1
3						1
3						1
3						1
4	0
4	0
4	0
4	0
4	0
4	0
4	0
4				1
4				1
4				1
4				1
4				1
4					1
4					1
4					1
4					1
4					1
4					1
4					1
4						1
4	0
4	0
4	0
4	0
4	0
4	0
4	0
4	0
4	0
4	0
4	0
4		0
4		0
4		0
4		0
4		0
4		0
4		0
4		0
4		0
4		0
4		0
4		0
4		0
4		0
4		0
4		0
4		0
4		0
4		0
4		0
4			0
4			0
4			0
4			0
4			0
4			0
4			0
4			0
4			0
4			0
4			0
4			0
4			0
4			0
4			0
4			0
4			0
4			0
4			0
4				0
4					0
4					0
4					0
4					0
4					0
4					0
4					0
4					0
4					0
4						0
4						0
4						0
4						0
4						0
4						0
4						0
4						0
4						0
4							0
4							0
4							0
4							0
4							0
4							0
4							0
4							0
4							0
4							0
4							0
4							0
4							0
4							0
4							0
4							0
4							0
4							0
4							0
4							0
4							0

## Sheet: Table S7
Table S7. The hemocytes of G. mellonella after C. albicans infection at 5 × 105 cells/larvae and treated with C. militaris extract at 0.125 mg/larvae for 1, 24, and 48 h
Hemocytes count × 106 cell/100 µL
	No treatment			NaCl 0.85%			C. militaris			C. militaris+ C. albicans			C. albicans			C. albicans H/I
1 hour	3.4	4.2	4	4.7	9.5	7.6	5	9.2	8.5	17.4	9.3	9.7	9.6	9.25	10.7	3.2	2.2	3
24 hours	3.6	3.1	3.4	7.7	7.9	9.5	5.05	8.55	9.2	13	9.8	14	11.2	6.75	9.25	1.6	1.2	2
48 hours	2.5	2.2	2	4.3	7.7	7.1	5.15	5.5	8.7	16.5	13	12.5	12	11.2	7.4	0.5	0.7	0.8
